# Supplementary material for: Protocol for the isolation and characterization of porcine brain region-associated extracellular particles
Source: PLoS One. 2025 Aug 27;20(8):e0329985. doi: 10.1371/journal.pone.0329985 (PMC12385349; doi:10.1371/journal.pone.0329985)
Supplement: S1B File — (XLSX) [file pone.0329985.s002.xlsx]

## Sheet: Hoja1
PROTOCOL A							PROTOCOL B							PROTOCOL C
EPs Cerebrum		EPs Cerebellum		EPs Brainstem			EPs Cerebrum		EPs Cerebellum		EPs Brainstem			EPs Cerebrum		EPs Cerebellum		EPs Brainstem
159.5		169.5		65.5			40.4		87.8		129			41.2		59.8		69.3
110.4		187.7		61.7			33.9		78.9		119.1			61.7		91.4		61.1
87.5		151.8		84.9			55.5		54		92.5			32.4		53.5		86.4
124.1		164.9		69.1			36.2		55.6		36.1			40.8		54.1		92.2
152.5		128.2		71.8			75.6		47.6		35.2			24.8		49.4		84
155.9		117.4		65.1			50.1		87.9		73.7			43.3		125.5		73.5
169.2		169.1		62.9			43		98.2		36.5			45.7		154.8		41.5
137.1		154.7		64.5			34.1		111.6		106.9			69.3		100.4		79
96		179.6		55.3			24.2		111.2		46.6			61.6		110.8		37.4
79.3		149		65			23.9		139.9		36			79.6		73		88
78.2		130.4		62.7			22.5		107.2		44.9			76.1		74.1		92.4
153.2		120.3		39.5			29		37		77.1			79.6		53.7		103
152.4		122.6		81.6			26		39.6		65.2			45.7		59.3		64.6
157.8		124		54.5			38.8		61.7		73			42		65.6		73.7
153.6		124.6		43.2			61.2		29.1		76.1			114.9		68.8		42.4
209		130.2		27.1			40.2		34.4		66.6			108.3		74.5		68
136.1		83		36.1			31		34.9		67.1			88.1		62		43.1
100.3		79.6		34.9			40.2		71.5		97.6			86.3		70.4		45
80.7		100.4		35.6			30.3		91		58.7			79.5		73.9		63.2
81.9		99		42.1			28.1		113		71.5			42		81.8		27.6
41.8		65.2		45.1			42.1		116.7		67.2			32		38.3		27.6
116.4		97.8		43			30.1		130.1		87.7			48		70.6		30.6
124.1		64.3		44			27.6		198		81.5			61.7		50.5		33.9
166.9		92.5		45.4			58.7		75.2		55.1			65.2		69.8		34.6
140.7		67.1		36.8			39.4		27.4		37.5			60		64.4		33.1
66.7		76.1		52.7			27.8		38.5		55.4			63.3		75.4		42
148.6		133.5		42.7			31.3		96.4		103.5			79.4		64		39.4
134.4		194.9		27.2			27.1		62.3		102.2			80.6		59.2		28.8
72.7		184.4		46.4			31		132.3		150.4			85.4		108.7		23.9
105.7		165.6		30.3			29.6		68.3		138.4			62.3		86.3		45
50.1		138.1		35.1			24.9		32.8		67			69.1		98.7		167.9
95		160.2		76.6			44.1		215.8		102.4			69.5		79.7		155.9
83.4		85		68.6			53.3		149.3		114.5			62		68.5		113.8
125.5		85.5		61			27.4		98.2		167.3			59.9		87		136.7
105.6		65.1		78.1			31.5		41.6		99.8			102.9		68.1		110.5
125.1		66.4		36.4			24.2		70.9		75.2			70.6		47.4		106.5
37.4		48.5		27.4			35.3		129		63			120.6		102.6		141.1
56.5		52.1		38.5			33.4		152.9		68			97.7		73.6		127.6
49.9		56.4		44.2			22.2		45		88.8			79.9		110.4		139.1
140.2		54.3		45.1			40.6		137.2		118.5			70.2		75.9		128.4
125.7		54.3		33.1			64.8		73.9		97.2			116.1		44.7		101.4
145.7		50		42.4			54.8		106.5		101			101.9		38.7		120.7
135.9		131		27			31.6		137.6		84.9			72.4		186.7		89.8
178.4		109.6		34.4			54.1		47.3		79.6			95.3		161.8		110.5
125.8		142.6		46.5			33.2		50.6		80.2			67.2		189.7		173.2
80		108.7		37.9			29.1		46.7		105.9			89.1		180		54.4
145.3		156.9		40.6			29.8		42.1		109.1			65		94.3		48.2
82		110.8		53.6			46.3		207		40.8			87.3		81.5		63.6
55.3		173.5		50			47.6		177.1		46.4			65		64.6		89
51.4		110.5		67.8			50.7		73.6		69.2			61.5		75.9		95.3
47.9		136.5		77			36		183.6		69.9			57.3		83.6		93.5
60		58.4		85.9			43.7		185.7		61.2			173.5		97		63.6
42.6		49.7		71.9			45.7		214.7		68.1			128.3		66.1		66.3
95.2		51.7		81.2			30.7		100.6		60.3			118.7		83.6		50.8
47.1		66		104.4			33		189.2		95.1			102.6		80.4		66.1
48.1		85.1		76.5			34.8		133.7		89.5			92		79.3		72
35.9		90.8		69			35.3		177.1		78.4			108.4		58.6		62.8
32.6		93.4		85.3			44.1		154.4		88.6			104.2		84.2		72.6
62		90.9		40.1			67.2		32.4		70.8			92		90.2		71.4
46.7		128.7		49			61.6		30		76			148.5		56.1		84.6
42		60		42.7			47.8		32.8		54			51.6		42.8		77.6
41.8		100.9		48.6			39.3		22.4		64.3			74.1		35.9		114.8
77.3		88.5		38.6			46.7		50		51.1			48.8		55.1		102
29.8		70.8		56			47		71.1		81.5			49.8		59.5		121.2
46.3		99.2		70.9			33		177.2		83.2			66.9		53.5		44.1
47.6		45.4		77.3			109.6		208.1		68.2			89.8		34		61.6
50.7		92.4		58.3			127.4		119.2		43.1			156.5		53.6		57
36		80.4		40.6			78.1		176.4		31.6			138.1		51		51.8
43.7		62.2		41.6			71.5		133.4		52.9			144.3		45.8		42.7
45.7		70.2		49.9			65.3		186.7		30.9			68.1		70.5		47.4
30.7		54.7		61			81.4		96.8		49			51.8		55.1		59.7
33		106.3		40			84.6		38.5		28.1			212.1		52		106.9
34.8		208		50.7			60.3		44.5		39.7			96.3		65.7		66.5
35.3		68.5		30.8			59		120.1		38.4			85.3		65.7		93.6
44.1		155.5		109.2			72.8		110.5		27.3			121.8		92.3		66.1
81.6		30.2		92.2			125		120.3		39.6			172.3		64.8		82.9
106.3		45.3		70.4			85.5		37.4		45.4			105.6		65.7		122.9
93.5		51.2		95			90.9		36		108			107.8		75.1		79.4
101.1		112.7		108.7			85.7		41.1		101.4			111.1		61.8		81.3
132.1		99.6		97.1			73.7		33.5		107.7			115.5		88		141.6
111.6		85.5		63.8			91.1		44		106.8			45.6		84.1		113.9
111		79.5		44.3			102.9		45.6		115.1			48.7		78		101.1
105.5		175.3		60.1			85.5		39.4		95.7			36.3		97.3		85.6
128.4		146.8		83.1			97.5		109.8		87.6			34.9		73		80
121.9		142.4		90.7			126.9		96.9		57.7			63.8		71.1		86.6
71.4		213.8		81.2			101.4		138.6		89			58.1		70.8		113.2
73		191.8		72.2			88.3		95.9		82			67.5		45.6		64.5
102.5		149.6		93.4			74.4		87.8		80.3			78.1		44.1		110.1
86.5		175		77.6			61.9		108		95.3			81.2		47.4		85
107		155.8		54.6			31.8		131.9		77.6			115.8		34.1		67.8
		151.9		51.5			56.8		100.8		117.5			156.8		35.3		75.5
		212.6		34.4			61.5		48.6		68.9			48.3		46.5		94.9
		71.7		61.3			37.5		89.3		30.5			31.4		93.5		49
		98.2		66.5			54		81.3		91			75.5		146.2		49.3
		71.2		33.9			47.4		70.6		123.8			112.2		161.3		37.3
		92.4		41.6			57.1		62.5		102.5			96.6		79		36.6
		85.7		44.3			47		166.7		101.3			42.3		157.1		61.9
		62.9		44			26.2		114.4		78.5			98.9		175.6		41
		86.2		40.3			32.3		133.6		94.9			86.3		103.3		46.3
		102.3		42.3			35.2		124.2		120.3			52.6		134.4		119.3
		141.2		41.5			47.6		89.3		89.6			49.3		76.7		132.2
		63.8		35.8			59.8		108.8		97.5			60.2		107.5		93.5
		43.2		33.8			41.8		90		108.1			73		141.8		123.9
		47		45.9			52.4		73.5		72.2			57.6		172.3		82.9
		178.8		71.5			45.1		79.8		73.3			79.2		101.7		80
		171		57.1			57.9		120.6		35.8			37.9		103.5		90.5
		216.2		42			68.9		105.2		56.7			64.6		152.5		62.6
		54.5		78.9			63.7		99.9		71			47		165.4		103
		74.5		35.3			59.2		95.6		62.1					197.6		78.2
		154.7		22.5			58.6		68.7		49.6					171		74.9
		109.2		40.4			40.6		102.9		96.3					135.3		85.3
		105.2		81.5			90.5		115.7		77.1					153.4		63.4
		173.7		81.9			128.7		135.2		90.7					169.2		80.4
		111		82.4			89.6		94.1		95.3					170.9		82.7
		86		118.6			86.7		130.7		73.8					142.1		65.5
		167.1		74			104.8		117.8		80.6					188.5		51.5
		154.9		79.5			70.2		99.2		89.3					128		29.1
		155.8		86.4			114.4		97.7		82.8					149.4		37.9
		149.6		73.2			73.8		92.2		66.8					190.5		32.4
		41.6		65.8			75.6		164.3		105					108.6		27.1
		50.6		77.5			78.4		121.2		103.8					202		32.8
		76.8		70.3			123		142.5							63.5		28.5
		45		82.1			122.8		100.4							58.5		43.8
		43.9		59			157.2		59							58		48.3
		72.4		44.3			68.9		32.6							38		34.3
		101.4		52.2			150.1		44.5							32		47
		127.3		30.9			125.9		155							59.8
		108.8		35.4			97.4		181.3							181
		120.3		30.9			135.4		173.7
		86.8		31.5			87.6		117
		90.4		25.3			80.2		139
		115.8		25.6			86.2		132.5
		81.1		36.9			77.3		141.1
		86.9		30.8			88.3		120.4
		52.5		29.4			86.3		132.1
		66.2		29.8			97.4		90.9
		55		39.8			19.61		141.3
		92.3		40.6					125.9
		94.9		33.3
		98.5		42.1
		94.3		40.6
		135.1		27
		111.2		35.3
		157.1		49.8
		164		51.4
		106.8		66.4
		120.9		47.8
		30.7		44.6
		45.2		35.1
				30.2
				65.8
				71.3
				93.7
				104.7
				45.1
				26.6
				43.3
				35.6
				49
				35.3
				40.1
				30.9
				29.7
				47.5
				77
				85.8
				74.7
				77.3
				95.1
				96.3
				95.1
				92.6
				108.5
				87.6
				58.4
				47.7
				47.9
				46.7
				32.9
				52.4
				45.3
				54.9
				45.5
				41.4
				78.7
				72.6
				62.7
				79.9
				88
				93.8
				52.3
				37.2
				31.6
				43
				31.4
				48.8
				121.4
