# Supplementary material for: Protocol for the isolation and characterization of porcine brain region-associated extracellular particles
Source: PLoS One. 2025 Aug 27;20(8):e0329985. doi: 10.1371/journal.pone.0329985 (PMC12385349; doi:10.1371/journal.pone.0329985)
Supplement: S2 File — (XLSX) [file pone.0329985.s003.xlsx]

## Sheet: Hoja1
EPs Cerebrum		EPs Cerebellum		EPs Brainstem
159.5		169.5		65.5
110.4		187.7		61.7
87.5		151.8		84.9
124.1		164.9		69.1
152.5		128.2		71.8
155.9		117.4		65.1
169.2		169.1		62.9
137.1		154.7		64.5
96		179.6		55.3
79.3		149		65
78.2		130.4		62.7
153.2		120.3		39.5
152.4		122.6		81.6
157.8		124		54.5
153.6		124.6		43.2
209		130.2		27.1
136.1		83		36.1
100.3		79.6		34.9
80.7		100.4		35.6
81.9		99		42.1
41.8		65.2		45.1
116.4		97.8		43
124.1		64.3		44
166.9		92.5		45.4
140.7		67.1		36.8
66.7		76.1		52.7
148.6		133.5		42.7
134.4		194.9		27.2
72.7		184.4		46.4
105.7		165.6		30.3
50.1		138.1		35.1
95		160.2		76.6
83.4		85		68.6
125.5		85.5		61
105.6		65.1		78.1
125.1		66.4		36.4
37.4		48.5		27.4
56.5		52.1		38.5
49.9		56.4		44.2
140.2		54.3		45.1
125.7		54.3		33.1
145.7		50		42.4
135.9		131		27
178.4		109.6		34.4
125.8		142.6		46.5
80		108.7		37.9
145.3		156.9		40.6
82		110.8		53.6
55.3		173.5		50
51.4		110.5		67.8
47.9		136.5		77
60		58.4		85.9
42.6		49.7		71.9
95.2		51.7		81.2
47.1		66		104.4
48.1		85.1		76.5
35.9		90.8		69
32.6		93.4		85.3
62		90.9		40.1
46.7		128.7		49
42		60		42.7
41.8		100.9		48.6
77.3		88.5		38.6
29.8		70.8		56
46.3		99.2		70.9
47.6		45.4		77.3
50.7		92.4		58.3
36		80.4		40.6
43.7		62.2		41.6
45.7		70.2		49.9
30.7		54.7		61
33		106.3		40
34.8		208		50.7
35.3		68.5		30.8
44.1		155.5		109.2
81.6		30.2		92.2
106.3		45.3		70.4
93.5		51.2		95
101.1		112.7		108.7
132.1		99.6		97.1
111.6		85.5		63.8
111		79.5		44.3
105.5		175.3		60.1
128.4		146.8		83.1
121.9		142.4		90.7
71.4		213.8		81.2
73		191.8		72.2
102.5		149.6		93.4
86.5		175		77.6
107		155.8		54.6
41.2		151.9		51.5
61.7		212.6		34.4
32.4		71.7		61.3
40.8		98.2		66.5
24.8		71.2		33.9
43.3		92.4		41.6
45.7		85.7		44.3
69.3		62.9		44
61.6		86.2		40.3
79.6		102.3		42.3
76.1		141.2		41.5
79.6		63.8		35.8
45.7		43.2		33.8
42		47		45.9
114.9		178.8		71.5
108.3		171		57.1
88.1		216.2		42
86.3		54.5		78.9
79.5		74.5		35.3
42		154.7		22.5
32		109.2		40.4
48		105.2		81.5
61.7		173.7		81.9
65.2		111		82.4
60		86		118.6
63.3		167.1		74
79.4		154.9		79.5
80.6		155.8		86.4
85.4		149.6		73.2
62.3		41.6		65.8
69.1		50.6		77.5
69.5		76.8		70.3
62		45		82.1
59.9		43.9		59
102.9		72.4		44.3
70.6		101.4		52.2
120.6		127.3		30.9
97.7		108.8		35.4
79.9		120.3		30.9
70.2		86.8		31.5
116.1		90.4		25.3
101.9		115.8		25.6
72.4		81.1		36.9
95.3		86.9		30.8
67.2		52.5		29.4
89.1		66.2		29.8
65		55		39.8
87.3		92.3		40.6
65		94.9		33.3
61.5		98.5		42.1
57.3		94.3		40.6
173.5		135.1		27
128.3		111.2		35.3
118.7		157.1		49.8
102.6		164		51.4
92		106.8		66.4
108.4		120.9		47.8
104.2		30.7		44.6
92		45.2		35.1
148.5				30.2
51.6		169.5		65.8
74.1		187.7		71.3
48.8		151.8		93.7
49.8		164.9		104.7
66.9		128.2		45.1
89.8		117.4		26.6
156.5		169.1		43.3
138.1		154.7		35.6
144.3		179.6		49
68.1		149		35.3
51.8		130.4		40.1
212.1		120.3		30.9
96.3		122.6		29.7
85.3		124		47.5
121.8		124.6		77
172.3		130.2		85.8
105.6		83		74.7
107.8		79.6		77.3
111.1		100.4		95.1
115.5		99		96.3
45.6		65.2		95.1
48.7		97.8		92.6
36.3		64.3		108.5
34.9		92.5		87.6
63.8		67.1		58.4
58.1		76.1		47.7
67.5		133.5		47.9
78.1		194.9		46.7
81.2		184.4		32.9
115.8		165.6		52.4
156.8		138.1		45.3
48.3		160.2		54.9
31.4		85		45.5
75.5		85.5		41.4
112.2		65.1		78.7
96.6		66.4		72.6
42.3		48.5		62.7
98.9		52.1		79.9
86.3		56.4		88
52.6		54.3		93.8
49.3		54.3		52.3
60.2		50		37.2
73		131		31.6
57.6		109.6		43
79.2		142.6		31.4
37.9		108.7		48.8
64.6		156.9		121.4
47		110.8
40.4		173.5		65.5
33.9		110.5		61.7
55.5		136.5		84.9
36.2		58.4		69.1
75.6		49.7		71.8
50.1		51.7		65.1
43		66		62.9
34.1		85.1		64.5
24.2		90.8		55.3
23.9		93.4		65
22.5		90.9		62.7
29		128.7		39.5
26		60		81.6
38.8		100.9		54.5
61.2		88.5		43.2
40.2		70.8		27.1
31		99.2		36.1
40.2		45.4		34.9
30.3		92.4		35.6
28.1		80.4		42.1
42.1		62.2		45.1
30.1		70.2		43
27.6		54.7		44
58.7		106.3		45.4
39.4				36.8
27.8		68.5		52.7
31.3		155.5		42.7
27.1		30.2		27.2
31		45.3		46.4
29.6		51.2		30.3
24.9		112.7		35.1
44.1		99.6		76.6
53.3		85.5		68.6
27.4		79.5		61
31.5		175.3		78.1
24.2		146.8		36.4
35.3		142.4		27.4
33.4				38.5
22.2		191.8		44.2
40.6		149.6		45.1
64.8		175		33.1
54.8		155.8		42.4
31.6		151.9		27
54.1		212.6		34.4
33.2		71.7		46.5
29.1		98.2		37.9
29.8		71.2		40.6
46.3		92.4		53.6
47.6		85.7		50
50.7		62.9		67.8
36		86.2		77
43.7		102.3		85.9
45.7		141.2		71.9
30.7		63.8		81.2
33		43.2		104.4
34.8		47		76.5
35.3		178.8		69
44.1		171		85.3
67.2				40.1
61.6		54.5		49
47.8		74.5		42.7
39.3		154.7		48.6
46.7		109.2		38.6
47		105.2		56
33		173.7		70.9
109.6		111		77.3
127.4		86		58.3
78.1		167.1		40.6
71.5		154.9		41.6
65.3		155.8		49.9
81.4		149.6		61
84.6		41.6		40
60.3		50.6		50.7
59		76.8		30.8
72.8		45		109.2
125		43.9		92.2
85.5		72.4		70.4
90.9		101.4		95
85.7		127.3		108.7
73.7		108.8		97.1
91.1		120.3
102.9		86.8		63.8
85.5		90.4		44.3
97.5		115.8		60.1
126.9		81.1		83.1
101.4		86.9		90.7
88.3		52.5		81.2
74.4		66.2		72.2
61.9		55		93.4
31.8		92.3		77.6
56.8		94.9		54.6
61.5		98.5		51.5
37.5		94.3		34.4
54		135.1		61.3
47.4		111.2		66.5
57.1		157.1		33.9
47		164		41.6
26.2		106.8		44.3
32.3		120.9		44
35.2		30.7		40.3
47.6		45.2		42.3
59.8		59.8		41.5
41.8		91.4		35.8
52.4		53.5		33.8
45.1		54.1		45.9
57.9		49.4		71.5
68.9		125.5		57.1
63.7		154.8		42
59.2		100.4		78.9
58.6		110.8		35.3
40.6				22.5
90.5		73		40.4
128.7		74.1		81.5
89.6		53.7		81.9
86.7		59.3		82.4
104.8				118.6
70.2		65.6		74
114.4		68.8		79.5
73.8		74.5		86.4
75.6		62		73.2
78.4		70.4		65.8
123		73.9		77.5
122.8		81.8		70.3
157.2		38.3		82.1
68.9		70.6		59
150.1		50.5		44.3
125.9		69.8		52.2
97.4		64.4		30.9
135.4		75.4		35.4
87.6		64		30.9
80.2		59.2		31.5
86.2		108.7		25.3
77.3		86.3		25.6
88.3		98.7		36.9
86.3		79.7		30.8
97.4		68.5		29.4
		87		29.8
				39.8
		68.1		40.6
		47.4		33.3
		102.6		42.1
		73.6		40.6
		110.4		27
		75.9		35.3
		44.7		49.8
		38.7		51.4
		186.7		66.4
		161.8		47.8
		189.7		44.6
		180		35.1
		94.3		30.2
		81.5		65.8
		64.6		71.3
		75.9		93.7
		83.6		104.7
		97		45.1
		66.1		26.6
		83.6		43.3
		80.4		35.6
		79.3		49
		58.6		35.3
		84.2		40.1
		90.2		30.9
		56.1		29.7
		42.8		47.5
		35.9		77
		55.1		85.8
		59.5		74.7
		53.5		77.3
		34		95.1
		53.6		96.3
		51		95.1
		45.8		92.6
		70.5		108.5
		55.1		87.6
		52		58.4
		65.7		47.7
		65.7		47.9
		92.3		46.7
		64.8		32.9
		65.7		52.4
		75.1		45.3
		61.8		54.9
		88		45.5
		84.1		41.4
		78		78.7
		97.3		72.6
		73		62.7
		71.1		79.9
		70.8		88
		45.6		93.8
		44.1		52.3
		47.4		37.2
		34.1		31.6
		35.3		43
		46.5		31.4
		93.5		48.8
		146.2		121.4
		161.3		69.3
		79		61.1
		157.1		86.4
		175.6		92.2
		103.3		84
		134.4		73.5
		76.7		41.5
		107.5		79
		141.8		37.4
		172.3		88
		101.7		92.4
		103.5		103
		152.5		64.6
		165.4		73.7
		197.6
		171		42.4
		135.3		68
		153.4		43.1
		169.2		45
		170.9		63.2
		142.1		27.6
		188.5		27.6
		128		30.6
		149.4		33.9
		190.5		34.6
		108.6		33.1
		202		42
		63.5		39.4
		58.5		28.8
		58		23.9
		38		45
		32
		59.8		167.9
		181		155.9
		87.8		113.8
				136.7
		78.9		110.5
		54		106.5
		55.6		141.1
		47.6		127.6
		87.9		139.1
		98.2		128.4
		111.6		101.4
		111.2		120.7
		139.9		89.8
		107.2		110.5
		37		173.2
		39.6		54.4
		61.7		48.2
		29.1		63.6
		34.4		89
		34.9		95.3
		71.5		93.5
		91		63.6
		113		66.3
		116.7		50.8
		130.1		66.1
		198		72
		75.2		62.8
		27.4		72.6
		38.5		71.4
		96.4		84.6
		62.3		77.6
		132.3		114.8
		68.3		102
		32.8		121.2
		215.8		44.1
		149.3		61.6
		98.2		57
		41.6		51.8
		70.9		42.7
		129		47.4
		152.9		59.7
		45		106.9
		137.2		66.5
		73.9		93.6
		106.5		66.1
		137.6		82.9
		47.3		122.9
		50.6		79.4
		46.7		81.3
		42.1		141.6
		207		113.9
		177.1		101.1
		73.6		85.6
		183.6		80
		185.7		86.6
		214.7		113.2
		100.6		64.5
		189.2		110.1
		133.7		85
		177.1		67.8
		154.4		75.5
		32.4		94.9
		30		49
		32.8		49.3
		22.4		37.3
		50		36.6
		71.1		61.9
		177.2		41
				46.3
		119.2		119.3
		176.4		132.2
		133.4		93.5
		186.7		123.9
		96.8
		38.5		82.9
		44.5		80
		120.1		90.5
		110.5		62.6
		120.3		103
		37.4		78.2
		36		74.9
		41.1		85.3
		33.5		63.4
		44		80.4
		45.6		82.7
		39.4		65.5
		109.8		51.5
		96.9		29.1
		138.6		37.9
		95.9		32.4
		87.8		27.1
		108		32.8
		131.9		28.5
		100.8		43.8
		48.6		48.3
		89.3		34.3
		81.3		47
		70.6		129
		62.5		119.1
		166.7		92.5
		114.4
		133.6		36.1
		124.2		35.2
		89.3		73.7
		108.8		36.5
		90		106.9
		73.5		46.6
		79.8		36
		120.6		44.9
		105.2		77.1
		99.9		65.2
		95.6		73
		68.7		76.1
		102.9		66.6
		115.7		67.1
		135.2		97.6
		94.1		58.7
		130.7		71.5
		117.8		67.2
		99.2		87.7
		97.7		81.5
		92.2		55.1
		164.3		37.5
		121.2		55.4
		142.5
		100.4		103.5
		59		102.2
		32.6		150.4
		44.5		138.4
		155		67
		181.3		102.4
		173.7		114.5
		117		167.3
		139		99.8
		132.5		75.2
		141.1		63
		120.4		68
		132.1		88.8
		90.9		118.5
		141.3		97.2
		125.9		101
				84.9
				79.6
				80.2
				105.9
				109.1
				40.8
				46.4
				69.2
				69.9
				61.2
				68.1
				60.3
				95.1
				89.5
				78.4
				88.6
				70.8
				76
				54
				64.3
				51.1
				81.5
				83.2
				68.2
				43.1
				31.6
				52.9
				30.9
				49
				28.1
				39.7
				38.4
				27.3
				39.6
				45.4
				108
				101.4
				107.7
				106.8
				115.1
				95.7
				87.6
				57.7
				89
				82
				80.3
				95.3
				77.6
				117.5
				68.9
				30.5
				91
				123.8
				102.5
				101.3
				78.5
				94.9
				120.3
				89.6
				97.5
				108.1
				72.2
				73.3
				35.8
				56.7
				71
				62.1
				49.6
				96.3
				77.1
				90.7
				95.3
				73.8
				80.6
				89.3
				82.8
				66.8
				105
				103.8
