# Supplementary material for: Protocol for the isolation and characterization of porcine brain region-associated extracellular particles
Source: PLoS One. 2025 Aug 27;20(8):e0329985. doi: 10.1371/journal.pone.0329985 (PMC12385349; doi:10.1371/journal.pone.0329985)
Supplement: S3 File — (XLSX) [file pone.0329985.s004.xlsx]

## Sheet: Hoja1
EPs Cerebrum		EPs Cerebellum		EPs Brainstem
Size (nm)	Particles/ml	Size (nm)	Particles/ml	Size (nm)	Particles/ml
2.5	0	2.5	0	2.5	0
7.5	0	7.5	0	7.5	0
12.5	0	12.5	0	12.5	0
17.5	0	17.5	0	17.5	0
22.5	0	22.5	59900	22.5	0
27.5	0	27.5	59900	27.5	92500
32.5	0	32.5	89900	32.5	92500
37.5	101000	37.5	210000	37.5	92500
42.5	101000	42.5	300000	42.5	278000
47.5	237000	47.5	300000	47.5	278000
52.5	473000	52.5	479000	52.5	278000
57.5	710000	57.5	839000	57.5	401000
62.5	778000	62.5	988000	62.5	463000
67.5	1010000	67.5	1110000	67.5	771000
72.5	879000	72.5	1170000	72.5	771000
77.5	1050000	77.5	1320000	77.5	709000
82.5	1180000	82.5	1170000	82.5	771000
87.5	913000	87.5	869000	87.5	802000
92.5	1010000	92.5	1200000	92.5	802000
97.5	845000	97.5	899000	97.5	833000
102.5	778000	102.5	1050000	102.5	740000
107.5	879000	107.5	869000	107.5	956000
112.5	1150000	112.5	1050000	112.5	864000
117.5	710000	117.5	779000	117.5	1170000
122.5	913000	122.5	809000	122.5	987000
127.5	879000	127.5	928000	127.5	802000
132.5	744000	132.5	779000	132.5	925000
137.5	913000	137.5	809000	137.5	1080000
142.5	845000	142.5	749000	142.5	802000
147.5	744000	147.5	958000	147.5	864000
152.5	1010000	152.5	749000	152.5	679000
157.5	710000	157.5	749000	157.5	679000
162.5	778000	162.5	419000	162.5	555000
167.5	609000	167.5	509000	167.5	555000
172.5	744000	172.5	419000	172.5	679000
177.5	643000	177.5	479000	177.5	802000
182.5	541000	182.5	509000	182.5	679000
187.5	710000	187.5	479000	187.5	802000
192.5	710000	192.5	329000	192.5	679000
197.5	575000	197.5	329000	197.5	679000
202.5	473000	202.5	270000	202.5	494000
207.5	473000	207.5	300000	207.5	432000
212.5	507000	212.5	150000	212.5	555000
217.5	575000	217.5	150000	217.5	401000
222.5	609000	222.5	150000	222.5	432000
227.5	203000	227.5	150000	227.5	463000
232.5	203000	232.5	180000	232.5	401000
237.5	203000	237.5	120000	237.5	247000
242.5	169000	242.5	150000	242.5	154000
247.5	135000	247.5	150000	247.5	154000
252.5	135000	252.5	120000	252.5	154000
257.5	169000	257.5	120000	257.5	123000
262.5	135000	262.5	89900	262.5	154000
267.5	135000	267.5	120000	267.5	123000
272.5	135000	272.5	120000	272.5	154000
277.5	135000	277.5	89900	277.5	123000
282.5	101000	282.5	89900	282.5	123000
287.5	135000	287.5	89900	287.5	154000
292.5	135000	292.5	89900	292.5	154000
297.5	135000	297.5	89900	297.5	92500
302.5	101000	302.5	59900	302.5	123000
307.5	67600	307.5	89900	307.5	123000
312.5	101000	312.5	59900	312.5	92500
317.5	101000	317.5	59900	317.5	92500
322.5	101000	322.5	59900	322.5	61700
327.5	67600	327.5	30000	327.5	61700
332.5	67600	332.5	59900	332.5	61700
337.5	101000	337.5	0	337.5	30900
342.5	67600	342.5	0	342.5	0
347.5	101000	347.5	30000	347.5	0
352.5	33800	352.5	59900	352.5	0
357.5	67600	357.5	0	357.5	61700
362.5	33800	362.5	59900	362.5	30900
367.5	67600	367.5	30000	367.5	30900
372.5	33800	372.5	0	372.5	30900
377.5	33800	377.5	0	377.5	0
382.5	33800	382.5	30000	382.5	0
387.5	33800	387.5	59900	387.5	30900
392.5	67600	392.5	0	392.5	61700
397.5	33800	397.5	0	397.5	30900
402.5	33800	402.5	30000	402.5	0
407.5	33800	407.5	30000	407.5	0
412.5	33800	412.5	30000	412.5	30900
417.5	33800	417.5	30000	417.5	30900
422.5	0	422.5	30000	422.5	0
427.5	0	427.5	0	427.5	0
432.5	0	432.5	0	432.5	30900
437.5	0	437.5	0	437.5	30900
442.5	33800	442.5	0	442.5	0
447.5	0	447.5	0	447.5	0
452.5	33800	452.5	30000	452.5	0
457.5	33800	457.5	30000	457.5	30900
462.5	33800	462.5	0	462.5	0
467.5	0	467.5	0	467.5	0
472.5	0	472.5	0	472.5	30900
477.5	33800	477.5	0	477.5	0
482.5	0	482.5	30000	482.5	30900
487.5	0	487.5	30000	487.5	0
492.5	0	492.5	0	492.5	0
497.5	0	497.5	0	497.5	0
502.5	33800	502.5	0	502.5	0
507.5	0	507.5	0	507.5	0
512.5	0	512.5	0	512.5	0
517.5	33800	517.5	0	517.5	0
522.5	0	522.5	0	522.5	0
527.5	0	527.5	30000	527.5	30900
532.5	0	532.5	0	532.5	30900
537.5	0	537.5	0	537.5	0
542.5	0	542.5	0	542.5	0
547.5	0	547.5	0	547.5	0
552.5	0	552.5	0	552.5	0
557.5	0	557.5	0	557.5	0
562.5	33800	562.5	0	562.5	0
567.5	0	567.5	0	567.5	0
572.5	33800	572.5	0	572.5	0
577.5	0	577.5	0	577.5	0
582.5	0	582.5	0	582.5	0
587.5	0	587.5	0	587.5	0
592.5	0	592.5	0	592.5	0
597.5	0	597.5	0	597.5	0
602.5	0	602.5	0	602.5	0
607.5	0	607.5	0	607.5	30900
612.5	0	612.5	0	612.5	0
617.5	0	617.5	0	617.5	0
622.5	0	622.5	0	622.5	0
627.5	33800	627.5	0	627.5	0
632.5	0	632.5	0	632.5	0
637.5	0	637.5	30000	637.5	0
642.5	0	642.5	0	642.5	30900
647.5	0	647.5	0	647.5	0
652.5	0	652.5	0	652.5	0
657.5	0	657.5	0	657.5	0
662.5	0	662.5	0	662.5	0
667.5	33800	667.5	0	667.5	0
672.5	0	672.5	0	672.5	30900
677.5	0	677.5	0	677.5	0
682.5	0	682.5	0	682.5	0
687.5	0	687.5	0	687.5	0
692.5	0	692.5	0	692.5	0
697.5	0	697.5	0	697.5	0
702.5	0	702.5	0	702.5	0
707.5	0	707.5	0	707.5	0
712.5	0	712.5	0	712.5	0
717.5	0	717.5	0	717.5	0
722.5	0	722.5	0	722.5	0
727.5	0	727.5	0	727.5	0
732.5	0	732.5	0	732.5	0
737.5	0	737.5	0	737.5	0
742.5	0	742.5	0	742.5	0
747.5	0	747.5	0	747.5	0
752.5	0	752.5	0	752.5	0
757.5	0	757.5	0	757.5	0
762.5	0	762.5	0	762.5	0
767.5	0	767.5	0	767.5	0
772.5	0	772.5	0	772.5	0
777.5	0	777.5	0	777.5	0
782.5	0	782.5	0	782.5	0
787.5	0	787.5	0	787.5	0
792.5	0	792.5	0	792.5	0
797.5	0	797.5	0	797.5	0
802.5	0	802.5	0	802.5	0
807.5	0	807.5	0	807.5	0
812.5	0	812.5	0	812.5	0
817.5	0	817.5	0	817.5	0
822.5	0	822.5	0	822.5	0
827.5	0	827.5	0	827.5	0
832.5	0	832.5	0	832.5	0
837.5	0	837.5	0	837.5	0
842.5	0	842.5	0	842.5	0
847.5	0	847.5	0	847.5	0
852.5	0	852.5	0	852.5	0
857.5	0	857.5	0	857.5	0
862.5	0	862.5	0	862.5	0
867.5	0	867.5	0	867.5	0
872.5	0	872.5	0	872.5	0
877.5	0	877.5	0	877.5	0
882.5	0	882.5	0	882.5	0
887.5	0	887.5	0	887.5	0
892.5	0	892.5	0	892.5	0
897.5	0	897.5	0	897.5	0
902.5	0	902.5	0	902.5	0
907.5	0	907.5	0	907.5	0
912.5	0	912.5	0	912.5	0
917.5	0	917.5	0	917.5	0
922.5	0	922.5	0	922.5	0
927.5	0	927.5	0	927.5	0
932.5	0	932.5	0	932.5	0
937.5	0	937.5	0	937.5	0
942.5	0	942.5	0	942.5	0
947.5	0	947.5	0	947.5	0
952.5	0	952.5	0	952.5	0
957.5	0	957.5	0	957.5	0
962.5	0	962.5	0	962.5	0
967.5	0	967.5	0	967.5	0
972.5	0	972.5	0	972.5	0
977.5	0	977.5	0	977.5	0
982.5	0	982.5	0	982.5	0
987.5	0	987.5	0	987.5	0
992.5	0	992.5	0	992.5	0
997.5	0	997.5	0	997.5	0
